# Supplementary material for: Prenatal Exposure to Organophosphorus Pesticides and Preschool ADHD in the Norwegian Mother, Father and Child Cohort Study
Source: Int J Environ Res Public Health. 2022 Jul 2;19(13):8148. doi: 10.3390/ijerph19138148 (PMC9266339; doi:10.3390/ijerph19138148)
Supplement: Supplementary file 1 [file ijerph-19-08148-s001.zip]

Archive with 1 entries (1 files):
- ijerph-1766881-supplementary.pdf
